# Supplementary material for: The Immunoproteasome Is Expressed but Dispensable for a Leukemia Infected Cell Vaccine
Source: Vaccines (Basel). 2025 Aug 5;13(8):835. doi: 10.3390/vaccines13080835 (PMC12390170; doi:10.3390/vaccines13080835)
Supplement: Supplementary file 1 [file vaccines-13-00835-s001.zip]

Archive with 2 entries (2 files):
- vaccines-3767824-Integrated Density Ratios (all WBs).xlsx
- vaccines-3767824-Legends for Supplementary Figures (clean).pdf
