# Supplementary material for: The Immunoproteasome Is Expressed but Dispensable for a Leukemia Infected Cell Vaccine
Source: Vaccines (Basel). 2025 Aug 5;13(8):835. doi: 10.3390/vaccines13080835 (PMC12390170; doi:10.3390/vaccines13080835)
Supplement: Supplementary file 1 [file vaccines-13-00835-s001.zip › vaccines-3767824-Integrated Density Ratios (all WBs).xlsx]

## Sheet: Figure 1
Figure 1E (L1210 IFN WB)
	Band	Mean	Min	Max	Raw Integrated density	Integrated density - Background	Intensity (normalized to PSMA4)		Intensity (normalized to GAPDH)
PSMB8	1	39.118	2	255	341738	306345	0.226098		0.164683
	2	74.016	3	255	646606	611213	0.486727		0.342833
	3	86.124	4	255	752377	716984	0.575822		0.453887
	4	109.610	2	255	1025949	990556	0.657281		0.633952
	Background	2.997	1	5	35393
PSMB9	1	45.651	8	149	297280	252239	0.186165		0.135597
	2	93.776	8	255	693194	648153	0.516144		0.363553
	3	113.753	11	255	840862	795821	0.639137		0.503795
	4	144.411	12	255	1067488	1022447	0.678442		0.654362
	Background	8.089	6	11	45041
PSMB10	1	40.793	1	255	443827	409874	0.302508		0.220337
	2	128.368	2	255	1396639	1362686	1.08515		0.764338
	3	135.243	4	255	1471442	1437489	1.15447		0.910003
	4	140.470	4	255	1528312	1494359	0.991578		0.956384
	Background	4.244	3	7	33953
PSMA4	1	128.689	11	255	1505144	1354921			0.728368
	2	120.211	9	255	1405984	1255761			0.704363
	3	119.303	9	255	1395372	1245149			0.788242
	4	161.843	12	255	1657274	1507051			0.964506
	Background	10.975	6	31	150223
GAPDH	1	134.042	3	255	1887306	1860214
	2	128.546	5	255	1809923	1782831
	3	114.115	4	255	1606745	1579653
	4	149.849	5	255	1589602	1562510
	Background	3.975	2	11	27092
Figure 1F (NV vs oVSV)
	Band	Mean	Min	Max	Raw Integrated density	Integrated density - Background	Intensity (normalized to PSMA4)		Intensity (normalized to GAPDH)
PSMB8	1	62.996	29	155	1275674	1128904	0.256908		0.466077
	2	126.044	29	255	2552396	2405626	0.59729		0.98126
	Background	34.846	29	47	146770
PSMB9	1	23.314	0	125	398249	393798	0.0896177		0.162583
	2	91.909	0	255	1569995	1565544	0.388707		0.638589
	Background	1.057	0	4	4451
PSMB10	1	30.881	0	255	527501	523289	0.119086		0.216044
	2	55.350	0	255	945495	941283	0.23371		0.383951
	Background	1.000	1	1	4212
PSMA4	1	148.969	2	255	4404256	4394198			1.81418
	2	136.568	1	255	4037628	4027570			1.64285
	Background	6.209	2	18	10058
GAPDH	1	87.787	0	255	2426352	2422140
	2	102.427	0	255	2455781	2451569
	Background	1.020	0	3	4212
Figure 1G input (NV vs oVSV)
	Band	Mean	Min	Max	Raw Integrated density	Integrated density - Background	Intensity (normalized to PSMA4)		Intensity (normalized to GAPDH)
PSMB8	1	54.402	7	109	1206429	1194617	0.3951		0.824246
	2	121.306	10	255	2235914	2224102	0.639612		1.37483
	Background	10.847	8	24	11812
PSMB9	1	38.220	0	255	704468	700170	0.23157		0.483094
	2	162.919	0	255	3002914	2998616	0.862348		1.8536
	Background	1.327	0	10	4298
PSMB10	1	14.690	3	56	270773	257428	0.08514		0.177617
	2	110.992	3	255	2045798	2032453	0.584497		1.25636
	Background	3.370	2	6	13345
PSMA4	1	153.765	32	255	3099901	3023584			2.08617
	2	176.269	36	255	3553586	3477269			2.14948
	Background	32.614	28	47	76317
GAPDH	1	72.127	0	255	1454090	1449345
	2	80.244	0	255	1617725	1617725
	Background	1.010	0	2	4745
Figure 1C pull-down (NV vs oVSV)
	Band	Mean	Min	Max	Raw Integrated density	Integrated density - Background	Intensity (normalized to PSMA4)		Intensity (normalized to GAPDH)
PSMB8	1	47.074	31	67	409259	184283	0.0828696
	2	57.117	19	113	732522	507546	0.216495
	Background	46.637	32	67	224976
PSMB9	1	59.725	14	196	765974	697650	0.313724
	2	123.486	16	255	1583714	1230078	0.524694
	Background	14.163	12	21	68324
PSMB10	1	27.574	11	66	353636	127145	0.0571754
	2	104.615	35	239	1341685	1115194	0.475689
	Background	34.952	22	51	226491
PSMA4	1	162.620	31	255	2341734	2223771
	2	162.804	24	255	2344374	2344374
	Background	27.306	19	46	117963
GAPDH	1
	2
	Background

## Sheet: Figure 2
Figure 2A (NV vs oVSV vs oVSV-CM)
	Band	Mean	Min	Max	Raw Integrated density	Integrated density - Background	Intensity (normalized to PSMA4)		Intensity (normalized to actin)
PSMB8	1	44.772	3	234	710802	691212	0.178269		0.366538
	2	116.409	6	255	1848110	1828520	0.528998		1.51338
	3	135.291	7	255	2147878	2128288	0.645114		1.35306
	Background	4.742	3	12	19590
PSMB9	1	24.287	0	255	385577	381461	0.098382		0.202282
	2	78.508	0	255	1246398	1242282	0.359397		1.02818
	3	103.243	0	255	1639080	1634964	0.495581		1.03943
	Background	0.996	0	3	4116
PSMB10	1	68.387	3	255	1085708	1062825	0.274111		0.563598
	2	154.493	4	255	3629029	3606146	1.04327		2.98463
	3	183.477	5	255	4549322	4526439	1.37203		2.87769
	Background	5.539	2	9	22883
PSMA4	1	156.990	0	255	3892562	3877347			2.05609
	2	146.174	4	255	3471789	3456574			2.86084
	3	145.959	0	255	3314301	3299086			2.0974
	Background	6.630	3	24	15215
Actin	1	93.284	1	255	1899066	1885784
	2	60.002	3	255	1221519	1208237
	3	77.917	2	255	1586225	1572943
	Background	5.787	2	12	13282
Figure 2B (NV vs wtVSV vs oVSV)
	Band	Mean	Min	Max	Raw Integrated density	Integrated density - Background	Intensity (normalized to PSMA4)		Intensity (normalized to actin)
PSMB8	1	14.903	0	187	242241	238738	0.0712127		0.0875042
	2	20.720	0	182	336783	333280	0.0711089		0.138502
	3	66.390	0	255	1079109	1075606	0.236277		0.351742
	Background	1.014	0	2	3503
PSMB9	1	12.558	1	52	204116	199952	0.0596433		0.0732881
	2	22.751	1	107	369795	365631	0.0780113		0.151946
	3	65.919	0	255	1071444	1067280	0.234448		0.34902
	Background	1.230	0	3	4164
PSMB10	1	47.984	0	255	734587	732699	0.218555		0.268555
	2	118.206	0	255	1809615	1807727	0.385698		0.75124
	3	141.553	0	255	2695742	2693854	0.591756		0.880938
	Background	1.009	0	3	1888
PSMA4	1	176.082	0	255	3353310	3352463			1.22877
	2	195.225	3	255	4687745	4686898			1.94774
	3	189.620	1	255	4553149	4552302			1.48868
	Background	1.120	0	3	847
Actin	1	115.919	8	255	2783445	2728302
	2	102.510	10	255	2461468	2406325
	3	129.647	9	255	3113081	3057938
	Background	19.028	10	66	55143
Figure 2C (NV vs CM vs CM+aIFNAR1)
	Band	Mean	Min	Max	Raw Integrated density	Integrated density - Background	Intensity (normalized to PSMA4)		Intensity (normalized to actin)
PSMB8	1	1	1	1	24786	21186	0.00449049		0.00550745
	2	165.027	0	255	5906802	5903202	1.5972		2.04568
	3	1.040	0	3	30702	27102	0.0071361		0.00999918
	Background	1	1	1	3600
PSMB9	1	14.406	0	206	425263	421663	0.0893738		0.109614
	2	43.378	0	255	1280518	1276918	0.345489		0.442499
	3	13.775	0	229	442219	438619	0.115491		0.161827
	Background	1	1	1	3600
PSMB10	1	14.566	2	141	467612	452221	0.0958507		0.117558
	2	131.999	4	255	4432399	4417008	1.19509		1.53066
	3	94.101	3	255	2673699	2658308	0.699947		0.980773
	Background	4.275	2	6	15391
PSMA4	1	134.318	6	255	4758078	4717972			1.22647
	2	120.534	7	255	3736080	3695974			1.28079
	3	114.297	6	255	3837979	3797873			1.40121
	Background	11.141	6	18	40106
Actin	1	104.958	5	255	3872935	3846786
	2	89.673	5	255	2911846	2885697
	3	87.249	5	255	2736570	2710421
	Background	7.264	4	14	26149

## Sheet: Figure 4
Figure 4A (L1210 NV vs oVSV vs oVSV-IFNg)
	Band	Mean	Min	Max	Raw Integrated density	Integrated density - Background	Intensity (normalized to PSMA4)		Intensity (normalized to actin)
PSMB8	1	7.048	5	11	162386	126075	0.0470657		0.0903679
	2	46.185	7	255	1064097	1027786	0.292902		0.864122
	3	87.947	9	255	2026307	1989996	0.944142		1.00144
	Background	7.048	5	12	36311
PSMB9	1	2.635	0	47	60709	55337	0.0206581		0.0396644
	2	17.042	0	136	392638	387266	0.110364		0.325598
	3	81.922	0	255	1667269	1661897	0.788478		0.83633
	Background	1.043	0	2	5372
PSMB10	1	39.363	4	199	861585	817698	0.305259		0.586108
	2	77.220	6	255	1690182	1646295	0.469167		1.38414
	3	135.391	10	255	2963445	2919558	1.38517		1.46923
	Background	8.518	4	12	43887
PSMA4	1	118.469	0	255	2684034	2678704			1.92004
	2	155.116	1	255	3514306	3508976			2.95021
	3	98.264	1	255	2113059	2107729			1.06069
	Background	1.234	1	3	5330
Actin	1	70.087	0	255	1399497	1395131
	2	59.784	0	255	1193765	1189399
	3	87.901	0	255	1991496	1987130
	Background	1.011	0	2	4366
Figure 4D (C1498 NV vs oVSV vs oVSV-IFNg)
	Band	Mean	Min	Max	Raw Integrated density	Integrated density - Background	Intensity (normalized to PSMA4)		Intensity (normalized to actin)
PSMB8	1	14.708	7	54	313930	137757	0.0600614		0.0421752
	2	25.770	8	84	334803	158630	0.0652463		0.0631906
	3	131.815	15	255	1712540	1536367	0.663264		0.951549
	Background	20.543	7	59	176173
PSMB9	1	11.750	3	46	218076	160072	0.0697907		0.0490071
	2	14.140	4	59	262445	204441	0.0840888		0.0814396
	3	81.280	5	255	1508551	1450547	0.626215		0.898397
	Background	6.764	4	11	58004
PSMB10	1	4.634	3	8	86013	50548	0.0220387		0.0154756
	2	5.581	3	38	103589	68124	0.0280202		0.0271374
	3	23.940	4	110	444334	408869	0.176513		0.253233
	Background	4.135	3	6	35465
PSMA4	1	87.711	6	255	2349244	2293601			0.7022
	2	129.850	14	255	2486893	2431250			0.968494
	3	129.590	14	255	2372015	2316372			1.43465
	Background	13.585	8	30	55643
Actin	1	138.104	1	255	3287981	3266305
	2	106.351	1	255	2532016	2510340
	3	81.945	1	255	1636271	1614595
	Background	2.651	0	13	21676

## Sheet: Figure 5
Figure 5B (ImP-KO validation)
	Band	Mean	Min	Max	Raw Integrated density	Integrated density - Background	Intensity (normalized to PSMA4)		Intensity (normalized to actin)
PSMB8	1	90.870	18	255	1923539	1838588			1.4946
	2	20.422	18	26	370539	285588			0.237729
	Background	20.579	18	27	84951
PSMB9	1	182.662	0	255	5979632	5979632			4.86089
	2	0.000	0	0	0	0			0
	Background	0.000	0	0	0
PSMB10	1	182.602	11	255	6450955	6421749			5.22029
	2	7.088	5	14	152411	123205			0.102558
	Background	7.075	5	12	29206
PSMA4	1	73.574	0	255	1230151	1230151
	2	71.849	0	255	1201319	1201319
	Background	0.000	0	0	0

## Sheet: Figure S3
Figure S3A non-irradiated (ctrl vs oVSV)
	Band	Mean	Min	Max	Raw Integrated density	Integrated density - Background	Intensity (normalized to PSMA4)		Intensity (normalized to GAPDH)
PSMB8	1	23.151	6	108	111682	73625	0.0719891		0.0670153
	2	117.252	8	255	633160	595103	0.443786		0.447953
	Background	8.004	6	18	38057
PSMB9	1	44.019	0	176	209444	204796	0.200246		0.186411
	2	79.184	0	255	562602	557954	0.416083		0.41999
	Background	1.480	0	14	4648
PSMB10	1	109.954	7	217	544930	520814	0.509242		0.474058
	2	109.580	6	255	1117713	1093597	0.815529		0.823185
	Background	12.924	5	23	24116
PSMA4	1	105.990	16	226	1096998	1022724			0.930909
	2	136.738	20	255	1415241	1340967			1.00939
	Background	22.507	16	51	74274
GAPDH	1	121.122	42	226	1163981	1098629
	2	177.787	56	255	1393847	1328495
	Background	47.912	41	70	65352
Figure S3A (24 hours post-irradiation)
	Band	Mean	Min	Max	Raw Integrated density	Integrated density - Background	Intensity (normalized to PSMA4)		Intensity (normalized to GAPDH)
PSMB8	1	80.155	5	255	593948	504996	0.409614		0.302274
	2	115.023	6	255	1035895	946943	0.675584		0.497257
	3	10.918	6	50	98327	9375	0.0079714		0.00655065
	4	147.858	7	255	1331605	1242653	0.930782		0.86331
	Background	8.140	6	23	88952
PSMB9	1	54.456	0	193	388758	387261	0.314116		0.231802
	2	189.710	0	255	2551216	2549719	1.81906		1.3389
	3	116.078	0	255	1561015	1559518	1.32603		1.08969
	4	182.840	0	255	2668727	2667230	1.99783		1.85301
	Background	1.031	0	2	1497
PSMB10	1	93.979	6	199	605978	600231	0.486861		0.359278
	2	193.184	8	255	1657521	1651774	1.17844		0.867377
	3	61.061	5	164	523900	518153	0.440576		0.362052
	4	189.364	7	255	1965599	1959852	1.46798		1.36157
	Background	9.050	5	13	5747
PSMA4	1	181.506	28	255	1463300	1232859			0.737949
	2	202.444	42	255	1632107	1401666			0.73604
	3	174.463	31	255	1406521	1176080			0.821769
	4	194.183	39	255	1565505	1335064			0.92751
	Background	41.224	24	74	230441
GAPDH	1	201.198	57	255	1761895	1670657
	2	199.218	57	255	1995571	1904333
	3	173.849	49	255	1522394	1431156
	4	141.897	42	255	1530644	1439406
	Background	51.518	40	77	91238

## Sheet: Figure S5
Figure 1E (EL4 IFN WB)
	Band	Mean	Min	Max	Raw Integrated density	Integrated density - Background	Intensity (normalized to PSMA4)		Intensity (normalized to actin)
PSMB8	1	21.343	9	94	362652	197286	0.205912		0.238651
	2	76.446	15	255	1017573	852207	0.655347		0.934912
	3	77.120	29	175	1026545	861179	0.582591		1.08694
	4	109.753	21	255	1546852	1381486	0.787548		1.40733
	Background	29.305	22	43	165366
PSMB9	1	16.523	1	78	232876	213126	0.222444		0.257812
	2	121.333	1	255	2079170	2059420	1.58369		2.25928
	3	150.254	2	255	2712687	2692937	1.82178		3.3989
	4	169.364	4	255	3213175	3193425	1.82048		3.25317
	Background	3.500	2	12	19750
PSMB10	1	13.238	0	198	214696	207221	0.216281		0.250669
	2	43.950	1	255	712774	705299	0.542375		0.773747
	3	37.422	1	255	606906	599431	0.405517		0.756575
	4	57.496	1	255	932473	924998	0.527316		0.942303
	Background	1.325	0	3	7475
PSMA4	1	66.301	11	255	1075270	958109			1.159
	2	87.406	12	255	1417552	1300391			1.42659
	3	98.369	16	255	1595350	1478189			1.8657
	4	107.288	15	255	1871323	1754162			1.78698
	Background	20.762	13	37	117161
GAPDH	1	48.083	0	255	838659	826671
	2	52.948	1	255	923525	911537
	3	46.112	0	255	804284	792296
	4	56.967	0	255	993623	981635
	Background	2.124	1	6	11988
Figure 1E (C1498 IFN WB)
	Band	Mean	Min	Max	Raw Integrated density	Integrated density - Background	Intensity (normalized to PSMA4)		Intensity (normalized to actin)
PSMB8	1	33.776	11	62	528937	353963	0.238805		0.244984
	2	62.023	21	182	971282	796308	0.567471		0.605983
	3	72.093	18	206	1128977	954003	0.638846		0.741662
	4	63.084	15	220	987900	812926	0.529799		0.589731
	Background	23.943	11	37	174974
PSMB9	1	12.811	0	37	93623	85299	0.0575478		0.0590369
	2	61.185	2	179	447140	438816	0.312712		0.333935
	3	51.461	2	158	376074	367750	0.246263		0.285897
	4	134.546	2	255	1235129	1226805	0.799532		0.889977
	Background	1.285	0	2	8324
PSMB10	1	1.063	1	2	6887	407	0.000274586		0.000281692
	2	3.488	0	12	22603	16123	0.0114897		0.0122694
	3	10.665	0	58	69112	62632	0.0419414		0.0486914
	4	81.379	0	255	527333	520853	0.33945		0.377849
	Background	1.000	1	1	6480
PSMA4	1	154.606	24	255	1586258	1482229			1.02588
	2	146.909	23	255	1507286	1403257			1.06787
	3	155.687	25	255	1597352	1493323			1.16094
	4	159.691	22	255	1638433	1534404			1.11312
	Background	24.081	18	37	104029
GAPDH	1	107.980	2	255	1457734	1444841
	2	98.294	3	255	1326970	1314077
	3	96.237	1	255	1299197	1286304
	4	103.064	1	255	1391361	1378468
	Background	2.388	1	5	12893
Figure 1E (EL4 IFN WB)
	Band	Mean	Min	Max	Raw Integrated density	Integrated density - Background	Intensity (normalized to PSMA4)		Intensity (normalized to actin)
PSMB8	1	87.572	3	254	914248	900429	0.543579		0.793719
	2	9.354	3	22	97653	83834	0.0772225		0.0713794
	3	78.178	3	249	1139839	1126020	0.761687		0.918941
	4	206.306	2	255	2673727	2659908	1.41016		2.24188
	Background	2.666	2	5	13819
PSMB9	1	108.901	0	255	1340783	1340721	0.809379		1.18183
	2	12.089	0	131	148845	148783	0.137049		0.126679
	3	128.575	0	255	1583013	1582951	1.07077		1.29184
	4	171.735	0	255	2114401	2114339	1.12092		1.78205
	Background	0.014	0	1	62
PSMB10	1	83.746	13	201	592921	569080	0.343548		0.501638
	2	18.851	8	44	133462	109621	0.100976		0.0933355
	3	97.758	15	210	692129	668288	0.452058		0.545388
	4	163.517	11	255	1567314	1543473	0.818278		1.3009
	Background	12.437	7	21	23841
PSMA4	1	123.564	5	255	1688125	1656481			1.46017
	2	81.779	6	246	1117260	1085616			0.924334
	3	110.523	5	255	1509967	1478323			1.20645
	4	140.381	7	255	1917889	1886245			1.58981
	Background	8.879	4	21	31644
GAPDH	1	85.539	5	255	1168637	1134443
	2	72.087	6	255	1208678	1174484
	3	75.120	5	255	1259539	1225345
	4	88.013	5	255	1220657	1186463
	Background	9.451	6	24	34194
Figure 1E (C1498 IFN WB)
	Band	Mean	Min	Max	Raw Integrated density	Integrated density - Background	Intensity (normalized to PSMA4)		Intensity (normalized to actin)
PSMB8	1	74.490	6	231	789738	782385	0.302561		0.189745
	2	9.898	1	27	104941	97588	0.38764		0.705549
	3	35.019	3	109	455101	447748	0.191057		0.103143
	4	216.009	31	255	2807252	2799899	1.20393		0.851742
	Background	2.150	1	4	7353
PSMB9	1	100.847	7	204	1724487	1638982	0.633821		0.397488
	2	16.205	5	29	277109	191604	0.761091		1.38527
	3	50.951	6	86	871269	785764	0.33529		0.181008
	4	225.553	10	255	5121637	5036132	2.1655		1.53202
	Background	13.650	5	56	85505
PSMB10	1	17.585	12	44	289144	189222	0.0731753		0.0458904
	2	13.905	12	21	194478	94556	0.375596		0.683628
	3	17.850	12	40	249656	149734	0.0638924		0.0344925
	4	229.460	23	255	5247525	5147603	2.21343		1.56593
	Background	13.108	12	16	99922
PSMA4	1	166.201	8	255	2649083	2585874			0.62713
	2	19.760	3	84	314958	251749			1.82011
	3	150.997	4	255	2406741	2343532			0.539853
	4	167.250	5	255	2388834	2325625			0.707466
	Background	10.179	3	24	63209
GAPDH	1	219.245	9	255	4143739	4123347
	2	8.397	1	65	158707	138315
	3	230.764	8	255	4361448	4341056
	4	175.008	2	255	3307652	3287260
	Background	3.357	1	9	20392
